# Supplementary material for: Contrast subgraphs allow comparing homogeneous and heterogeneous networks derived from omics data
Source: Gigascience. 2023 Feb 28;12:giad010. doi: 10.1093/gigascience/giad010 (PMC9972522; doi:10.1093/gigascience/giad010)
Supplement: giad010_Supplemental_Files [file giad010_supplemental_files.zip]

Archive with 16 entries (16 files):
- chato-notes.sty
- conclusion.tex
- discussion.tex
- generic-color-brief.tex
- generic-color.tex
- generic.sty
- gigascience-logo.pdf
- HEK_network.pdf
- HUVEC_network.pdf
- ieeecolor.cls
- methods.tex
- oup-contemporary.cls
- paper-refs.bib
- results.tex
- supplementary.tex
- vancouver-authoryear.bst
