# Supplementary material for: Contrast subgraphs allow comparing homogeneous and heterogeneous networks derived from omics data
Source: Gigascience. 2023 Feb 28;12:giad010. doi: 10.1093/gigascience/giad010 (PMC9972522; doi:10.1093/gigascience/giad010)
Supplement: giad010_Supplemental_Files [file giad010_supplemental_files.zip › chato-notes.sty]

% Simple package for inserting notes
% ChaTo - http://www.chato.cl/
% Wed Aug 19 16:46:46 CEST 2009

\ProvidesPackage{chato-notes}[2009/08/19 ChaTo notes]
\RequirePackage{color,marvosym}

% Colors
\definecolor{MyRed}{rgb}{0.6,0.0,0.0} 
\definecolor{MyBlack}{rgb}{0.1,0.1,0.1} 
\newcommand{\inred}[1]{{\color{MyRed}\sf\textbf{\textsc{#1}}}}

% Frame
\newcommand{\frameit}[2]{
    \begin{center}
    {\color{MyRed}
    \framebox[.9\columnwidth][l]{
        \begin{minipage}{.85\columnwidth}
        \inred{#1}: {\sf\color{MyBlack}#2}
        \end{minipage}
    }\\
    }
    \end{center}
}

\DeclareOption{show}{
	\newcommand{\note}[2][]{\def\@tmpsig{#1}\frameit{{\Pointinghand} Note}{#2\ifx \@tmpsig \@empty \else \mbox{ --\em #1}\fi}}
	\newcommand{\todo}[2][]{\def\@tmpsig{#1}\frameit{{\Writinghand} To-do}{#2\ifx \@tmpsig \@empty \else \mbox{ --\em #1}\fi}}
	\newcommand{\inote}[1]{\inred{$\lceil${{\Pointinghand} }} {\sf #1} \inred{$\rfloor$}}
	\newcommand{\citemissing}[0]{\inred{[citation]}}
}
\DeclareOption{hide}{
	\newcommand{\note}[2][]{}
	\newcommand{\todo}[2][]{}
	\newcommand{\inote}[1]{}
	\newcommand{\citemissing}[0]{}
}

\ProcessOptions
