# Supplementary material for: Contrast subgraphs allow comparing homogeneous and heterogeneous networks derived from omics data
Source: Gigascience. 2023 Feb 28;12:giad010. doi: 10.1093/gigascience/giad010 (PMC9972522; doi:10.1093/gigascience/giad010)
Supplement: giad010_Supplemental_Files [file giad010_supplemental_files.zip › conclusion.tex]

\section{Conclusion}
\label{sec:conclusion}
 Contrast subgraphs are a promising and versatile method to identify the most relevant differences between biological networks while preserving node-identity awareness, thus allowing the translation of such information into biological insight. 
