# Supplementary material for: Contrast subgraphs allow comparing homogeneous and heterogeneous networks derived from omics data
Source: Gigascience. 2023 Feb 28;12:giad010. doi: 10.1093/gigascience/giad010 (PMC9972522; doi:10.1093/gigascience/giad010)
Supplement: giad010_Supplemental_Files [file giad010_supplemental_files.zip › discussion.tex]

\section{Discussion}
\label{sec:discussion}

Gene networks have proved to be a valuable tool to understand some general principles governing biological systems, revealing a modular organization of gene interactions \citep{Rives2003}, at least partly linked to shared function \citep{Eisen1998}. Comparing molecular networks across different contexts is nevertheless essential to explore the biology of dynamic systems, with gene and protein interactions changing over time or upon perturbations, such as disease or environmental stresses.

Many of the methods that have been developed for the comparison of biological network focus on structural properties and often lack node identity awareness; other methods focus on network alignment, and aim at finding commonalities, rather than differences, between networks. Here we have shown that contrast subgraphs can provide a versatile tool to identify the modules with the strongest difference in connectivity between two networks. The method can be applied to networks of different biological and technical origin, and its node identity awareness allows downstream biological analyses providing insight on the biological processes affected by differential connectivity. It should be noted that for the specific case of co-expression networks, several comparative methods that do retain node identity awareness have been developed (reviewed in \citep{Savino2021Review, Bhuva2019}). However most of these methods are specifically targeted to correlation-based networks and are not immediately applicable to other biological networks such as PPI networks. \rev{Other methods of network analysis that retain node identity awareness, the most prominent being probably community detection \citep{javed2018community}, cannot be directly applied to the task of finding the most significant differences between two networks. Our method could be considered as a "supervised" version of community detection, where we maximize a function related to the difference in modularity, rather than modularity itself}.

In this work, we applied contrast subgraphs to three pairs of biological networks to illustrate their usefulness, especially when followed by downstream functional enrichment analysis of the differential modules.

Breast cancer is one of the leading causes of mortality in women worldwide, for which no general efficacious treatment is available due to disease heterogeneity. It is usually classified according to gene expression profiling of the tumor (PAM 50 assay) into five molecular subtypes correlated with prognosis and response to treatments: luminal-A, luminal-B, basal-like, HER2-positive and normal-like \citep{Perou2000, Srlie2001}. In particular, the basal-like subtype does not respond to targeted treatments such as hormonal blockage or Herceptin, and shows poor outcome.

We analyzed the different organization of co-expression networks between the aggressive basal-like and the relatively slowly growing luminal-A subtypes. We find that the top differentially connected subgraphs comprise genes enriched for microenvironment-related functions in two independent cohorts with associated transcriptome datasets (METABRIC \citep{Curtis_Shah_Chin_2012} and TCGA \citep{TCGA_Network_2012}). On one side, the subgraph with stronger connection in the basal-like subtype is enriched for immune functions, while, on the other side, the genes more connected in the luminal-A subtype are enriched for categories such as “Extracellular Matrix”, indicative of microenvironmental regulation of structural components of the extracellular milieu. Indeed, tumor cells are surrounded by a varied ensemble of mutually-interacting cell types, comprising immune cells, stromal cells, and blood vessels, amongst the most frequent cell types. These cells can either restrain tumor growth or support cancer cells by providing metabolites and growth factors and reshaping the extracellular matrix. Overall, non-tumoral cells surrounding the tumor epithelium have been demonstrated to change their expression profiles \citep{SavinoLCM2021} and to impact not only on tumor growth, but also on disease progression and metastasis, and on drug resistance \citep{Yang_Han_Yuan_Li_Hei_Liang_2014,Saelens_Cannoodt_Saeys_2018,Zhang_Horvath_2005}. 

In particular, the immune system plays a fundamental role in cancer progression: At tumor onset, cytotoxic immune cells recognize and kill tumor cells, driving the evolution of less immunogenic cancer cells able to evade immune detection \citep{Gonzalez2018}. Paradoxically, immune cells such as anti-inflammatory M2 macrophages can have pro-tumoral effects \citep{Mantovani2017} and their distribution and composition changes with tumorigenesis \citep{Goff2021, SavinoLCM2021}. For these reasons, immune cells are currently being investigated as potential therapeutic targets \citep{Redox2019, Dong2021}. Interestingly, we previously reported that differentially coexpressed networks between normal and tumor tissues are often enriched for immune-related categories \citep{Savino2021Review}. \rev{Specifically, the composition of the immune infiltrate has been shown to vary across breast cancer subtypes \citep{Glajcar2019, Walens2021}, with higher T cell infiltration in the most aggressive (i.e. basal-like) subtype \citep{Miyan2016}, thus explaining the enrichment for "T cell activation" of genes more strongly co-expressed in the basal-like subtype.  On the other side, extracellular matrix remodelling can influence the stiffening of the collagen surrounding the tumor \citep{Koorman2022}, influencing cancer cells' migration and invasion \citep{Acerbi2015}. Interestingly, both in the TCGA and in METABRIC, genes with stronger co-expression in the luminal-A subtype are enriched for "Extracellular matrix disassembly" (comprising matrix metalloproteases such as MMP2, MMP14 and MMP16), indicating that the activity of enzymes loosening the extracellular matrix fibrils is, as expected, higher in this subtype, and} thus confirming that the contrast subgraph method reliably retrieves robust and biologically informative sets of genes.

As a second application context, we employed our differential subgraph retrieval to compare biological networks derived from different kinds of molecular data: transcriptomics and proteomics. The possibility of comparing networks from different data types is indeed a strength of our method. We made use of the large breast cancer TCGA cohort of primary tumors, which have been profiled both through RNA-seq and mass spectrometry \citep{Mertins_Mani_Ruggles_2016}, and defined gene modules whose connectivity can be revealed only at the proteomic level, likely due to post-transcriptional regulatory mechanisms influencing protein translation and degradation. Intriguingly, the two top differential modules show a significant difference in their transcript-protein agreement, supporting the hypothesis of intervening post-transcriptional mechanisms being involved in the proteome subgraph regulation. Again, these top differential subgraphs are enriched for immune-related categories. Interestingly, adaptive immune system genes are more connected at the transcriptional level, while innate immune system genes are more connected at the protein level. 

\rev{Specifically, the proteomic subrgraph is significantly enriched for the complement cascade, comprising proteins such as C2, C3, C4A, C4B and C5, in addition to complement regulators such as C4BPB.} This could be interpreted as the innate immune system being poised for a rapid activation in the presence of a stimulus in the form of a pathogen or of a tumor cell, hence relying on a fast and coordinated translation of readily available transcripts \rev{or on the coordinated recruitment and degradation of constitutively-produced proteins. Indeed, critical complement proteins (e.g. C3 and C5) are mainly produced by the liver and circulate in the serum \citep{Merle2015}, thus making varying levels of these proteins in breast independent on changes in gene expression in situ. Moreover, both activation and silencing of the complement system are mostly regulated at the protein level: a proteolytic cascade mediated by convertases leads to the amplification of complement activity (\citep{Roumenina_Daugan_Petitprez_2019}, \citep{Hajishengallis_Reis_Mastellos_2017}), while regulators such as CD55 and CD35 promote the degradation of C3 and C5 convertases, preventing the formation of the membrane attack complex (MAC) \citep{Killick2017}}. The adaptive immune response, on the other hand, acts more slowly, requiring days or even weeks to become established. Therefore, transcription is not a limiting factor in its response, making transcriptionally-regulated modules easily detectable.
\rev{Many studies have found activation of the complement system in tumors and an increased complement activity in the sera of cancer patients. In turn, this activation can lead to changes in adaptive immunity \citep{Pio2013, Sasaki2021}, with the recruitment and activation of specific cell lymphocytic populations, which then reflect on gene expression. The CR2 complement receptor and the regulator of T cell maturation PRDM1 \citep{Welsh2009} are indeed comprised in the transcriptomic subgraph, overall enriched for lymphocyte activation and differentiation.}

In the third example we showed that the comparison of PPI networks obtained from different human cell lines can reveal how proteins involved in different biological processes can have context-dependent interaction patterns. Importantly, such differences were not apparent from differential expression analysis of the same cell lines. These results suggest, in particular, that contrast subgraphs can be useful in selecting the cellular contexts most suitable for the experimental analysis of the interaction and mutual dependence of different biological processes.

\rev{An important limitation of our method, shared with community detection algorithms, is the lack of a quantitative measure of confidence on the contrast subgraphs obtained. This is partially compensated by the robustness shown by the method with respect to the use of independent datasets and of different methods for network construction, although we recognize that such extrinsic controls are not always available in practice.}
