# Supplementary material for: Contrast subgraphs allow comparing homogeneous and heterogeneous networks derived from omics data
Source: Gigascience. 2023 Feb 28;12:giad010. doi: 10.1093/gigascience/giad010 (PMC9972522; doi:10.1093/gigascience/giad010)
Supplement: giad010_Supplemental_Files [file giad010_supplemental_files.zip › generic.sty]

\def\logoname{LOGO-generic-web}
\definecolor{subsectioncolor}{rgb}{0,0.541,0.855}
\setlength{\firstpagerule}{39pc}
\setlength{\logowidth}{4pc}
\def\journalname{Generic Colorized Journal}
