# Supplementary material for: Contrast subgraphs allow comparing homogeneous and heterogeneous networks derived from omics data
Source: Gigascience. 2023 Feb 28;12:giad010. doi: 10.1093/gigascience/giad010 (PMC9972522; doi:10.1093/gigascience/giad010)
Supplement: giad010_Supplemental_Files [file giad010_supplemental_files.zip › methods.tex]

\section{Methods}
\label{sec:methods}


\subsection{Extraction of contrast subgraphs}
Mining contrastive structures from networks has started recently to gain attention in the scientific literature.
%During the last years, network science has been considered the main tool to provide insightful research for the biological and medical domain, thanks to the employment of graphs to design links and relations between neurons of the brain, or proteins, etc.;
%A common aspect of these domains lies in the necessity of identifying contrasting patterns, since often their research is conducted over 2 (or more) different groups of instances of the same phenomena.
%Therefore, it becomes necessary the introduction of novel algorithmic frameworks, able to deal with graphs and to address the contrastive structures mining.
%Despite the importance of this aspect, mining contrastive structures in graphs is a problem that is gaining only during the last years the attention of the scientific community.
In this work we leverage this recent literature to provide a first proposal of mining \textit{contrast subgraphs} in the biological domain.
Given two (potentially weighted) networks $A = (V,e_A(V))$ and $B = (V,e_B(V))$ defined over the same set of nodes $V$, we define a contrast subgraph as a set of nodes that is densely connected in one of the networks, and sparse in the other. In order to quantify this property, different definitions of \textit{contrast} have been provided in the literature.


Lanciano et al. \citep{lanciano2020contrast} define the contrast subgraph as the set of nodes $S \subseteq V$
that maximizes the function $f(S) = e_A(S) - e_B(S) - \alpha \binom{|S|}{2}$, where $e_A(S)$ and $e_B(S)$ are the number of edges (or the sum of edges' weight in case of a weighted network) in the subgraph induced by $S$ in the networks $A$ and $B$, respectively, and $\alpha$ is an input scalar. This definition aims at identifying a set of nodes, whose induced subgraph is dense in $A$ and sparse in $B$. The regularization term
$\alpha \binom{|S|}{2}$, governed by the parameter $\alpha$, can be used to tune the target size of $S$: in fact, all the edges whose weight is smaller than $\alpha$ giving a negative contribution to the objective function, thus preventing larger solutions.
To maximize this function, the authors map their problem to an instance of the Generalized Optimal Quasi Clique problem proposed by Cadena et al. \citep{cadena2016dense}. Their algorithm is based on an Semi-Definite Programming optimization problem, that makes it practical only for smaller instances of networks, e.g. brain networks.


A variant formulation for this problem, by Yang et al. \citep{yang2018contrast}, aims at maximizing $ f(S) = \frac{e_A(S) - e_B(S)}{|S|}$: they show that their problem is NP-hard and proposed a simple heuristic. It is worth observing that their problem corresponds to the classic \textit{Densest Subgraph Problem} (DSP) \citep{goldberg1984dsd} on a weighted network, where the weight of an edge is given by $e_A(S) - e_B(S)$. DSP is one the most important primitives in graph mining, that has been studied extensively in literature for its many potential applications. Given a graph, it aims at finding the subgraph with maximum average degree, i.e.,  $\frac{e(S)}{|S|}$.
When the graph is unweighted or positively weighted, DSP can be solved exactly in polynomial time by means of an inefficient max-flow based algorithm \citep{goldberg1984dsd}. An efficient $\frac{1}{2}$-approximation of the exact solution, can be obtained by a greedy ``peeling'' algorithm that at every iteration removes the nodes with the current minimum degree, and among all intermediate subgraphs produced by this process, in the end it returns the one maximizing the objective function \citep{charikar2000densest,asahiro2000densest}. Unfortunately, when the graph has weights that can be negative, as in our case, these algorithmic results do not carry on (indeed, the contrast subgraph problem by Yang et al. \citep{yang2018contrast} is NP-hard).

%Tsourakakis et al. \citep{tsourakakis2020dsnw} recently analyzed  the performance of the greedy peeling for the \textit{Densest Subgraph with Negative Weights} (DSNW) problem, providing the following lower bound on the solution's quality: $\frac{\rho^*}{2} - \frac{\Delta}{2}$, where $\rho^*$ is the optimum value of the DSP problem, and $\Delta$ is the the absolute value of the most negative degree of any node in the input graph.

Tsourakakis et al. \citep{tsourakakis2020dsnw} recently analyzed  the performance of the greedy peeling for the \textit{Densest Subgraph with Negative Weights} (DSNW) problem. Let $deg^+(v)$ be the positive degree of node $v$, i.e., the sum of the weights of its positive edges, and $deg^-(v)$ its negative degree.
They provide the following lower bound on the solution's quality: $\frac{\rho^*}{2} - \frac{\Delta}{2}$, where $\rho^*$ is the optimum value of the DSP problem, and $\Delta = \underset{v \in V}{\max}|deg^-(v)|$.


In order to improve such result, they propose a variant of the greedy peeling (Algorithm~\ref{alg:heuristic_peel}), introducing a parameter $C$ that governs the importance of $deg^+(v)$ in order to avoid the bad instances for which the greedy peeling could fail. It is sufficient to tune this parameter and run several times Algorithm~\ref{alg:heuristic_peel} to obtain a better result without a significant increase in computing time.
Given its efficiency and scalability, and the fact that it has a certified lower bound on the quality of the quality of the solution provided,
in our experiments we employ Algorithm~\ref{alg:heuristic_peel} to mine the contrast subgraphs of coexpression and PPI networks.

%In the literature reviewed above, the contrast subgraph is the one subgraph maximizing the contrastive objective function. However, although according to our Algorithm~\ref{alg:heuristic_peel} the extraction is limited to the subgraph that maximizes the contrast function, a straightforward heuristic to mine the top-$k$ non-overlapping contrast subgraphs can be easily implemented, by simply iterating Algorithm~\ref{alg:heuristic_peel} for $k$ times, removing from the graph at each iteration the nodes obtained in output.

In the literature reviewed above, the contrast subgraph is the one subgraph maximizing the contrastive objective function. However, although according to our Algorithm~\ref{alg:heuristic_peel} the extraction is limited to the subgraph that maximizes the contrast function, a straightforward heuristic to mine the top-$k$ contrast subgraphs can be easily implemented, by simply iterating Algorithm~\ref{alg:heuristic_peel} for $k$ times, removing from the graph at each iteration \rev{the edges} obtained in output.
%Anyway, in this work we will not discuss $k$ different solutions, but we will limit the discussion only to the first contrast subgraph found.


\begin{algorithm}

    \caption{Heuristic Peeling \citep{tsourakakis2020dsnw}}
    \label{alg:heuristic_peel}
    
    \begin{algorithmic}[1]
    
    \Require $G = (V, E), C \in (0,+\infty)$

    \State $n \gets |V|, H_n \gets V$

    \For{$i \gets n \text{ to 2}$}

        \State $v \gets \underset{v \in G(H_i)}{\arg_{min}} C deg^+(v) + deg^-(v)$
        \State $H_{i-1} \gets H_i \setminus \{v\}$
    \EndFor 
    
    \noindent \Return $\underset{i \in \{2,...,n\}}{\arg\max} \frac{e(H_i)}{|H_i|}$

    \end{algorithmic}
    
    \hrule
    \vspace{1mm}

    \rev{The algorithm takes as input a graph $G$, defined over the set of vertices $V$ and the set of edges $E$, and a scalar $C \in (0, +\infty)$. It considers at the beginning the first candidate solution ($H_n$) as the whole set of nodes $V$ (line 1). Then, selects iteratively the node $v$ that has minimum global degree $Cdeg^+(v) + deg^-(v)$ (line 3), removes it from the graph and stores the current version of the graph ($H_i$ at the $i$-th iteration) as a candidate solution (line 4). Finally returns the solution among the candidate ones that maximizes the objective function $f(S) = \frac{e(S)}{|S|}$.}

\end{algorithm}


\subsection{Construction of coexpression networks}

Normalized (FPKM) breast cancer data from the TCGA project and corresponding clinical annotations were obtained through TCGA biolinks \citep{Colaprico_Silva_Olsen_2016}, and METABRIC gene expression data and metadata were obtained from www.synapse.org (Synapse ID: syn1688369) \citep{Curtis_Shah_Chin_2012}. \rev{All samples correspond to pre-treatment primary breast tumors, analyzed in bulk without any cell-type separation, thus comprising not only cancer cells but also the tumor microenvironment. TCGA data acquisition and pre-processing were previously described \citep{Ciriello2015, 2012}.} \rev{No additional batch corrections nor gene selection based on differential expression were performed}. Probe names were converted in Gene Symbols and, for gene symbols corresponding to multiple probes, the most expressed probe across all samples was considered. ENSEMBL IDs were converted into gene symbols using biomaRt \citep{Durinck_Spellman_Birney_Huber_2009}. \rev{The TCGA data comprised 1102 tumor samples (including 194 Basal-like and 567 Luminal A), while METABRIC comprised 1981 tumor samples (including 328 Basal-like and 719 Luminal A)}.
In TCGA, genes with FPKM $<1$ in more than 50 samples were filtered out, and data were log transformed using an offset of 1.
Proteomic CPTAC data were downloaded from the original publication \citep{Mertins_Mani_Ruggles_2016}, \rev{and comprised 80 samples, including 77 in common with the TCGA transcriptomic dataset, which were used in the proteome vs transcriptome network comparison}.
Adjacencies were computed using the Spearman's correlation coefficient $\rho$ between gene or protein expression, transformed into $(0.5\cdot(1+\rho))^{12}$. \rev{This transformation of the correlation value is identical to the one used by WGCNA \citep{Zhang_Horvath_2005}, and provides a soft thresholding by suppressing small correlations without using a hard cutoff. Note that no hard cutoff was used, and the coexpression networks analyzed were all complete. Proportionality-based coexpression networks were built with the same procedure (including soft thresholding) by replacing the Spearman's correlation coefficient with the $\rho$ proportionality coefficient using the propr package \citep{Quinn2017}}. Functional enrichment was performed using clusterProfiler \citep{Yu_Wang_Han_He_2012}, considering only categories with an adjusted p-value less than 0.05. \rev{The overlap between contrast subgraphs obtained from different datasets was evaluated by Fisher's exact test using as universe the genes present in both networks.}

\begin{table}[]
\centering
\caption{List of networks employed in this work.}
\label{tab:networks}
\begin{tabular}{cc}
\textbf{Dataset} & \textbf{$|V|$} \\ \hline
Metabric    & 19307 \\
TCGA        & 16995 \\
Properseq   & 7803  \\
CPTAC   & 8300     
\end{tabular}
\end{table}


\subsection{Analysis of PPI constrast subgraphs}

PPI networks obtained in HEK293T, HUVEC, and JURKAT cells were obtained from the Supplementary Material of the original publication \citep{Johnson_Qi_2021}. PPI networks were filtered to include only proteins described in all cell lines. RNA-seq data for the same cell lines were obtained form the Human Protein Atlas \citep{Uhlen_Fagerberg_2015}. As these data do not contain replicates, lists of genes upregulated in each comparison were obtained by requiring \rev{$|log_2 FC| > 1$} on the normalized TPM values after logarithmic transformation with unit pseudocount. 
