# Supplementary material for: Contrast subgraphs allow comparing homogeneous and heterogeneous networks derived from omics data
Source: Gigascience. 2023 Feb 28;12:giad010. doi: 10.1093/gigascience/giad010 (PMC9972522; doi:10.1093/gigascience/giad010)
Supplement: giad010_Supplemental_Files [file giad010_supplemental_files.zip › results.tex]

\section{Results}
\label{sec:results}

To demonstrate how contrast subgraphs are useful in extracting biological information from the comparison of biological networks we discuss three concrete examples, where the technique is applied to homogeneous networks (coexpression networks and protein-protein interaction [PPI] networks from different biological conditions) or heterogeneous ones (coexpression networks derived from transcriptomic and proteomic data).

\subsection{Coexpression networks in two subtypes of breast cancer}

Transcriptomic assays have revealed that breast cancer is, from the molecular point of view, a highly heterogeneous disease. The most commonly used transcriptomic-based classification of this disease includes five subtypes (luminal-A, luminal-B, HER-2-enriched, basal-like, and normal-like), where luminal-A and basal-like are considered, respectively, the least and most aggressive subtypes \citep{Sorlie_Perou_2001}. We used two large repositories of breast cancer gene expression data, namely the TCGA (https://www.cancer.gov/tcga)\citep{TCGA_Network_2012} and METABRIC \citep{Curtis_Shah_Chin_2012}, to build coexpression networks separately for tumors classified as basal-like and as luminal-A. \rev{The coexpression networks were based on Spearman's correlation coefficients and built following the procedure used by WGCNA \citep{Zhang_Horvath_2005} (see Methods).} We then extracted the contrast subgraphs from the comparison of the two subtype-specific networks, separately for each dataset. \rev{This is an example of comparison of homogeneous networks, i.e. obtained from the same assay, in two different conditions}.


\begin{figure*}[]
  \centering
  
  \includegraphics[width=.7\linewidth]{Figure 1.pdf}
  

  \caption[]{Contrast subgraphs \rev{between basal-like and luminal-A subtypes} for METABRIC. A,B) Degree distribution \rev{of the nodes included in each contrast subgraph computed in the two coexpression networks. The P-value is obtained with the Mann-Whitney U test by comparing the two distributions}. C,D) Dotplots showing the enrichment of each contrast subgraph for Gene Ontology biological processes. The colour gradient indicates the false discovery rate, while the dot size correlates with the number of nodes in the intersection between the contrast subgraph and the functional category. Only the top 10 most significant categories are shown. \rev{GeneRatio: fraction of genes in the geneset found in the contrast subgraph.}}
  \label{fig:metabric}
\end{figure*}


\begin{figure*}[]
  \centering
  
  \includegraphics[width=.7\linewidth]{Figure 2.pdf}

  \caption[]{\rev{Same as Fig.~\ref{fig:metabric} for the TCGA-based basal-like and luminal-A coexpression networks}}
  \label{fig:tcga}
\end{figure*}


Figure~\ref{fig:metabric} and Figure~\ref{fig:tcga} (A and B) represent the degree distribution for the first contrast subgraphs showing, as expected, a strong difference between the two subtypes (the genes in the first contrast subgraphs are listed in Suppl. Table 1). Analysing these genes' enrichment for functional categories, as annotated in the Gene Ontology (GO), we found immune-related processes to be coherently more coexpressed in the basal-like subtype, both in the TCGA and in the METABRIC cohort, while other processes related to tumor microenvironment, such as extracellular matrix organization, are more strongly coexpressed in the luminal-A subtype (Figure~\ref{fig:metabric} and \ref{fig:tcga}, panels C and D). This indicates that the tumor microenvironment, and in particular immune cells and fibroblasts, play a prominent role in differentiating these two molecular subtypes. The full list of enriched GO categories is provided in Suppl. Table 2. Importantly, the results obtained with the two independent breast cancer cohorts show good agreement, with the top differential subgraphs significantly overlapping for both the basal-like and the luminal-A subtypes \rev{both in terms of individual genes (all $P < 2.2\cdot10^{-16}$, Fisher test), and their functional enrichments (as shown in panels C and D of Figs.~\ref{fig:metabric} and \ref{fig:tcga})} supporting the reliability of the method. 

\rev{The coexpression networks discussed above were based on Spearman's correlation. While this approach the most commonly used, proportionality has been recently shown \citep{lovell2015prop} to be a better alternative to correlation when building coexpression networks, allowing to avoid false positives due to the compositional nature of transcriptomic data. To verify whether our contrast subgraphs were robust with respect to the use of proportionality instead of correlation, we built proportionality-based networks (see Methods) and compared their contrast subgraphs to those obtained from correlation-based networks. The contrast subgraphs obtained with proportionality were in all cases highly similar to those obtained from correlation, with Jaccard index >0.5 in all cases (0.71 for TCGA basal, 0.53 for TCGA luminal-A, 0.79 for METABRIC basal, and 0.80 for METABRIC luminal-A; all $P, 2.2\cdot 10^{-16}$, exact Fisher test; Suppl. Table 3).} 


\begin{comment}
\begin{figure}
\centering
\begin{tabular}{c}

\textbf{Basal-like Contrast Subgraph}\par\medskip \\
\includegraphics[width= .5\linewidth]{Venn_basal.pdf} \vspace{1cm}\\
\textbf{LuminalA Contrast Subgraph}\par\medskip \\
\includegraphics[width= .5\linewidth]{Venn_lumA.pdf}

\end{tabular}

\caption{Differential subgraphs are consistent across independent datasets. Venn diagrams showing the overlap between the first differential subgraph in the comparison between Basal-like and LumA coexpression networks, as obtained from the METABRIC and the TCGA datasets. Top plot represents the overlap for the contrast subgraph more connected in the basal-like subtype, while the bottom plot represents the overlap for the contrast subgraph more connected in the luminal-A subtype.}
\label{fig:venn}
\end{figure}

\end{comment}


\subsection{Protein vs mRNA coexpression in breast cancer}

Coexpression networks are usually built, as we did above, from the results of transcriptomic assays, since these are less expensive than proteomic assays and thus available in large numbers. However, proteins, rather than mRNA molecules, are the predominant components of the molecular machinery performing cellular functions. Moreover, although transcriptomics studies commonly assume mRNA levels to be reliable indicators of corresponding protein levels, transcript and protein expression do not always correlate \citep{Liu_Beyer_Aebersold_2016}. Indeed, synthesis and degradation rates of the two types of molecules can be substantially different \citep{Vogel_Marcotte_2012}. Additionally, a wide range of post-transcriptional regulatory mechanisms, among which translational repression by small noncoding RNAs and localization in P bodies, could account for such discrepancies \citep{Wei2015}. Therefore it is reasonable to expect that coexpression networks built from protein abundance data could provide information that is complementary to that provided by mRNA-based coexpression networks, and possibly more biologically relevant.

To analyze the differences between mRNA-based and protein-based coexpression networks we used the proteomic data available from CPTAC \citep{Mertins_Mani_Ruggles_2016}, for a subset of the breast cancer patients included in the TCGA, and built a protein-based coexpression network, which was then compared using contrast subgraphs to the coexpression network obtained from the mRNA data of the same subset of patients. \rev{In this case the networks to be compared are heterogeneous in that they are derived from two different assays}.


\begin{figure*}[]
  \centering

    \includegraphics[width=\linewidth]{Figure 3.pdf}

  \caption[]{A, B) Dotplots showing the enrichment of \rev{transcriptome vs proteome} contrast subgraphs for functional categories. The colour gradient indicates false discovery rate, while dot size correlates with the number of nodes in the intersection between the contrast subgraph and the functional category. Only the top 10 most significant categories are shown. \rev{GeneRatio: fraction of genes in the geneset found in the contrast subgraph.} C) Violin plot showing Pearson’s correlation between transcriptomic and proteomic levels for genes in the top differential subgraph most connected at the proteome or at the transcriptome level, compared with genes not belonging to any of the two subgraphs.}
  \label{fig:transcr}
\end{figure*}

The subgraphs with the strongest differential coexpression between the proteomic and transcriptomic data (listed in Suppl. Table 4) are enriched for immune categories. Of note, genes more connected at the protein level belong to categories such as "complement activation" and "regulation of humoral immune response", while genes with functions in the adaptive immunity are over-represented among those with higher transcriptional coexpression (Figure~\ref{fig:transcr}, full list in Suppl. Table 5). Moreover, the subgraph more connected at the protein level comprises genes with strikingly low correlation in their mRNA and protein expression (Figure~\ref{fig:transcr}, C), indicating that these genes are subject to additional regulatory layers, thus supporting their discrepant mRNA and protein coexpression \rev{(Cohen's d for the difference in mRNA-protein correlation for genes in the transcriptome or proteome differential subgraphs: 0.52)}. This observation is in line with the complement cascade being mostly regulated through proteolytic activity, and indicates that subgraphs more connected at the proteome level could better represent functional coupling of processes regulated at the post-translational level.


\subsection{Protein interaction networks in human cell lines}

The analysis of PPI networks can provide functional information complementary to that provided by transcriptomics. In particular, the comparison of such networks derived from different cell types or tissues can indicate those interactions that are specific to a biological context. We thus considered experimentally determined PPI networks in three human cell lines (HUVEC, HEK293T, and JURKAT) \citep{Johnson_Qi_2021}, \rev{derived from different human tissues: the vein of the umbilical cord (HUVEC), an embryonic human kidney (HEK293T), and T lymphocytes (JURKAT), so that we expect the respective PPI networks to reflect their diverse biological origins. These are widely used cell lines for which  many different omics datasets have been produced by several labs and consortia. As the networks are derived from the same assay applied to different biological contexts, this is another example of comparison of homogenous networks. We} extracted the contrast subgraphs for each of the 6 possible comparisons. Each contrast subgraph thus contains proteins with higher density of interactions in one cell line compared with the other. \rev{The contrast subgraphs contained from a minimum of 143 (HEK vs JURKAT and HEK vs HUVEC) to a maximum of 204 (HUVEC vs HEK) proteins.} 

It is important to verify that the contrast subgraphs thus extracted do not simply contain proteins that are differentially expressed when comparing the three cell lines. \rev{Indeed, we expect proteins that are upregulated in a cell line to be also easier to detect as interacting in the same cell line, without truly reflecting cell type-specific interactions}. We compared the first contrast subgraphs obtained for each comparison with the list of upregulated genes obtained by comparing the transcriptomes of the same cell lines obtained by the Human Protein Atlas \citep{Uhlen_Fagerberg_2015}. The proteins contained in the first contrast subgraph in HUVEC and, to a lesser extent, JURKAT cells did indeed significantly overlap the corresponding up-regulated genes: \rev{For example, when comparing HUVEC to JURKAT cells, 112 proteins appearing in the contrast subgraph were also transcriptionally upregulated in HUVEC cells (expected by chance 30.5, $P < 2.2 \cdot 10^{-16}$, exact Fisher test). Such enrichment was not detected in HEK293T-specific contrast subgraphs. For example the contrast subgraph obtained when comparing HEK293T to HUVEC cells contained 28 upregulated proteins (expected 20.5, $P = 0.052$). Therefore, we can be confident that the HEK293T-specific interactions contained in these contrast subgraphs are not exclusively due to transcriptional upregulation of the corresponding genes.}

\begin{figure*}[]
\begin{tabular}{c}
\includegraphics[width=\linewidth]{HEK_network.pdf} \\
\includegraphics[width=\linewidth]{HUVEC_network.pdf}
\end{tabular}
\vspace{-3mm}

\caption{\rev{Subnetworks of the HEK293T (top) and HUVEC cells (bottom) PPIs limited to proteins involved in "ribosome biogenesis" (blue), "signal transduction by p53 class mediator" (purple) and in both processes (yellow) together with their interactions. The green edges join a protein involved in one of the two biological processes to one involved in the other}. The abundance of green edges in the \rev{top} panel illustrates that the many interactions between these two processes are specific of the HEK293T cellular context. The figure for JURKAT cells would be identical, as all the interactions shown in the bottom panel happen to be common to the three cell lines \label{fig:hek_huvec}}
\end{figure*}

We thus analyzed in more depth \rev{the two contrast subgraphs characterized by higher edge density in HEK293T compared with HUVEC and JURKAT cells, respectively. Remarkably, these two contrast subgraphs were identical}, and contained 143 proteins (Suppl. Table 6). Gene Ontology enrichment analysis of these proteins revealed 160 enriched biological processes (Suppl. Table 7), including many terms related to translation and ribosome biogenesis on one hand, and many related to apoptosis and the TP53 pathway on the other. Figure \ref{fig:hek_huvec} shows the proteins annotated "ribosome biogenesis" and "signal transduction by p53 class mediator" and their interactions in the HEK293T and HUVEC/JURKAT cell lines. These results suggest that HEK293T cells are particularly suitable for the investigation of the deep relationship between TP53 and the ribosome \citep{Deisenroth_Franklin_Zhang_2016}. Indeed these cells have been used in the original experimental investigation of this relationship \citep{Sloan_Bohnsack_Watkins_2013}.

These results show that contrast subgraphs can be used to identify cell-type specific modules of interacting proteins, thus facilitating the choice of the cells to be used for experimental assays.
