# Supplementary material for: Contrast subgraphs allow comparing homogeneous and heterogeneous networks derived from omics data
Source: Gigascience. 2023 Feb 28;12:giad010. doi: 10.1093/gigascience/giad010 (PMC9972522; doi:10.1093/gigascience/giad010)
Supplement: giad010_Supplemental_Files [file giad010_supplemental_files.zip › supplementary.tex]

\section{Supplementary Material}
\label{sec:supplementary}

Supplementary material is made available at:

\begin{tcolorbox}
\centering
\url{https://doi.org/10.5281/zenodo.7334174}

\end{tcolorbox}


Across the supplementary tables, the differential subgraphs have been named according to the following scheme:

\begin{itemize}
    \item \textbf{METABRIC basal}: genes more connected in the basal than in the luminal A subtype in the METABRIC dataset
    
    \item \textbf{METABRIC lumA}: genes more connected in the luminal A than in the basal subtype in the METABRIC dataset;
    
    \item \textbf{TCGA basal}: genes more connected in the basal than in the luminal A subtype in the TCGA dataset;
    
    \item \textbf{TCGA lumA}: genes more connected in the luminal A than in the basal subtype in the TCGA dataset;
    
    \item \textbf{Transcriptome}: genes more connected at the transcript level than at the protein level;
    
    \item \textbf{Proteome}: genes more connected at the protein level than at the transcript level.
\end{itemize}

{\bf Supplementary Tables}:

\begin{itemize}
    \item \textbf{Supplementary Table 1}. Genes in the first differential subgraphs comparing breast cancer molecular subtypes.
    
    \item \textbf{Supplementary Table 2}. Gene Ontology categories significantly enriched in the corresponding differential subgraph comparing breast cancer molecular subtypes.
    
    \item \rev{\textbf{Supplementary Table 3}. Contingency matrices for the overlap between the first differential subgraph in each comparison using gene expression correlation or proportionality as edge weight.}
    
    \item \textbf{Supplementary Table 4}. Genes in the first differential subgraphs comparing transcriptional and protein co-expression networks.
    
    \item \textbf{Supplementary Table 5}. Gene Ontology categories significantly enriched in the corresponding differential subgraph comparing transcriptional and protein co-expression networks.
    
    \item \textbf{Supplementary Table 6}. Genes in the first differential subgraph comparing HEK and Jurkat or HUVEC cell lines.
    
    \item \textbf{Supplementary Table 7}. Gene Ontology categories significantly enriched in the differential subgraph comparing HEK and Jurkat or HUVEC cell lines.
\end{itemize}
